# Supplementary material for: Endothelial Cell Dysfunction and Hypoxia as Potential Mediators of Pain in Fabry Disease: A Human-Murine Translational Approach
Source: Int J Mol Sci. 2023 Oct 21;24(20):15422. doi: 10.3390/ijms242015422 (PMC10607880; doi:10.3390/ijms242015422)
Supplement: Supplementary file 1 [file ijms-24-15422-s001.zip]

Archive with 1 entries (1 files):
- ijms-2629678-supplementary.pdf
